# Supplementary material for: Temporal development of T cell receptor repertoires during childhood in health and disease
Source: JCI Insight. 2022 Sep 22;7(18):e161885. doi: 10.1172/jci.insight.161885 (PMC9675557; doi:10.1172/jci.insight.161885)
Supplement: Supplemental data set 1 [file jciinsight-7-161885-s089.xlsx]

## Sheet: DAISY Control
Adaptive ID	Age at Visit (years)	Sample Timepoint	Sex	Race	Ethnicity	GAD65 (nl < 20 DK Units)	IA-2 (nl < 5 DK Units)	IAA (nl < 0.011)*	ZnT8 (nl < 0.021)	DRB1_1	DQA1_1	DQB1_1	DRB1_2	DQA1_2	DQB1_2	DPA1_1	DPB1_1	DPA1_2	DPB1_2	A_1	A_2	B_1	B_2	C_1	C_2	PPI TCRs Present	PPI TCR 1 Template No.	PPI TCR 2	PPI TCR 3	PPI TCR 4	PPI TCR 5	PPI TCR 6	PPI TCR 7	PPI TCR 8	PPI TCR 9	PPI TCR 10	PPI TCR 11	PPI TCR 12	PPI TCR 13	PPI TCR 14	PPI TCR 15
310101	2.91307	1	Female	White	Non-Hispanic	0	5	0.006	NR	04:01	03:01	03:02	13:01	01:03	06:03	01:03	04:01	01:03	20:01	02:01	68:01	15:01	35:03	03:04	04:01	0	0	0	0	0	0	0	0	0	0	0	0	0	0	0	0
310103	3.96167	2				3	0	0.002	NR																	0	0	0	0	0	0	0	0	0	0	0	0	0	0	0	0
310216	8.57	3				0	0	0	NR																	0	0	0	0	0	0	0	0	0	0	0	0	0	0	0	0
310146	12.72	4				0	0	0	NR																	0	0	0	0	0	0	0	0	0	0	0	0	0	0	0	0
310104	1.25667	1	Male	White	Non-Hispanic	0	0	0.009	NR	04:01	03:01	03:02	12:01	05:05	03:01	01:03	02:01	01:03	03:01	02:01	29:02	35:03	44:03	04:01	16:01	0	0	0	0	0	0	0	0	0	0	0	0	0	0	0	0
310145	9.3525	2				0	0	0.001	NR																	0	0	0	0	0	0	0	0	0	0	0	0	0	0	0	0
310152	10.3546	3				0	0	0.001	NR																	0	0	0	0	0	0	0	0	0	0	0	0	0	0	0	0
310167	13.4921	4				0	0	0.001	NR																	0	0	0	0	0	0	0	0	0	0	0	0	0	0	0	0
310112	2.97057	1	Female	White	Non-Hispanic	0	0	0	NR	03:01	05:01	02:01	11:01	05:05	03:01	01:03	04:01	01:03	04:02	01:01	29:02	18:01	44:03	05:01	16:01	1	0	0	0	0	0	0	0	1	0	0	0	0	0	0	0
310130	6.36824	2				0	0	0.003	NR																	0	0	0	0	0	0	0	0	0	0	0	0	0	0	0	0
310140	7.44422	3				0	0	0	NR																	0	0	0	0	0	0	0	0	0	0	0	0	0	0	0	0
310176	13.7796	4				0	0	0.001	NR																	0	0	0	0	0	0	0	0	0	0	0	0	0	0	0	0
310124	4.21629	1	Male	White	Non-Hispanic	0	0	0	NR	03:01	05:01	02:01	07:01	02:01	02:02	01:03	04:01	02:01	17:01	01:01	24:02	15:01	57:01	03:03	06:02	3	0	1	0	0	0	0	0	1	0	1	0	0	0	0	0
310151	7.28816	2				0	0	0.001	NR																	0	0	0	0	0	0	0	0	0	0	0	0	0	0	0	0
310159	8.18891	3				0	0	0	NR																	1	0	0	0	0	0	0	1	0	0	0	0	0	0	0	0
310171	11.551	4				0	0	0.004	NR																	1	1	0	0	0	0	0	0	0	0	0	0	0	0	0	0
310223	3.06	1	Male	White	Hispanic	0	0	0	NR	03:01	05:01	02:01	04:02	03:01	03:02	01:03	02:01	01:03	04:01	24:02	66:01	35:02	41:02	04:01	17:03	0	0	0	0	0	0	0	0	0	0	0	0	0	0	0	0
310123	4.11773	2				0	0	0	NR																	1	0	1	0	0	0	0	0	0	0	0	0	0	0	0	0
310131	5.09788	3				0	0	0	NR																	0	0	0	0	0	0	0	0	0	0	0	0	0	0	0	0
310169	11.1129	4				0	0	0.001	NR																	1	1	0	0	0	0	0	0	0	0	0	0	0	0	0	0
310205	0.829568	1	Female	White	Non-Hispanic	0	0	0.004	NR	03:01	05:01	02:01	04:01	03:01	03:02	01:03	02:01	01:03	04:01	01:01	03:01	08:01	18:01	07:01	07:01	1	0	0	0	0	0	0	1	0	0	0	0	0	0	0	0
310215	2.30527	2				0	0	0	NR																	0	0	0	0	0	0	0	0	0	0	0	0	0	0	0	0
310121	3.43	3				0	0	0.004	NR																	1	0	0	0	0	0	0	1	0	0	0	0	0	0	0	0
310282	10.486	4				0	0	0	NR																	0	0	0	0	0	0	0	0	0	0	0	0	0	0	0	0
310119	1.11978	1	Female	White	Non-Hispanic	0	0	0	NR	03:01	05:01	02:01	04:01	03:01	03:02	01:03	01:01	02:01	02:01	02:01	24:02	07:02	15:01	02:02	07:02	0	0	0	0	0	0	0	0	0	0	0	0	0	0	0	0
310129	3.13484	2				0	0	0.002	NR																	1	1	0	0	0	0	0	0	0	0	0	0	0	0	0	0
310138	4.11773	3				0	0	0.001	NR																	1	0	0	0	0	0	0	0	0	0	0	0	1	0	0	0
310154	6.19849	4				0	0	0	NR																	2	0	0	0	1	0	0	1	0	0	0	0	0	0	0	0
310120	3.4	1	Female	White	Hispanic	0	0	0	NR	04:01	03:01	03:01	04:01	03:03	03:02	01:03	03:01	01:03	04:01	01:01	23:01	15:01	15:01	03:04	04:01	0	0	0	0	0	0	0	0	0	0	0	0	0	0	0	0
310246	7.54	2				0	0	0	NR																	0	0	0	0	0	0	0	0	0	0	0	0	0	0	0	0
310147	8.53662	3				0	0	0	NR																	0	0	0	0	0	0	0	0	0	0	0	0	0	0	0	0
310174	13.5989	4				0	0	0	NR																	0	0	0	0	0	0	0	0	0	0	0	0	0	0	0	0
310228	2.99	1	Male	White	Non-Hispanic	0	0	0	NR	01:03	01:01	05:01	03:01	05:01	02:01	01:03	04:01	01:03	04:01	01:01	11:01	08:01	35:01	04:01	07:01	0	0	0	0	0	0	0	0	0	0	0	0	0	0	0	0
310128	3.98357	2				0	0	0.001	NR																	0	0	0	0	0	0	0	0	0	0	0	0	0	0	0	0
310139	5.15264	3				0	0	0	NR																	0	0	0	0	0	0	0	0	0	0	0	0	0	0	0	0
310148	6.26968	4				0	0	0	NR																	1	0	0	0	0	0	0	0	0	0	0	1	0	0	0	0
310233	1.41547	1	Male	White	Non-Hispanic	0	0	0	NR	03:01	05:01	02:01	04:07	03:01	03:02	01:03	03:01	01:03	04:01	03:01	68:01	08:01	39:01	07:01	07:02	0	0	0	0	0	0	0	0	0	0	0	0	0	0	0	0
310260	4.2026	2				0	0	0	NR																	1	0	0	0	0	0	0	0	0	0	0	1	0	0	0	0
310155	5.25	3				0	0	0	NR																	0	0	0	0	0	0	0	0	0	0	0	0	0	0	0	0
310173	9.26	4				0	0	0.001	NR																	1	1	0	0	0	0	0	0	0	0	0	0	0	0	0	0
310230	3.96	1	Female	White	Hispanic	0	0	0	NR	03:01	05:01	02:01	04:04	03:01	03:02	01:03	02:01	01:03	04:01	01:01	03:01	08:01	51:01	07:01	07:02	1	1	0	0	0	0	0	0	0	0	0	0	0	0	0	0
310150	7.2	2				0	0	0	NR																	0	0	0	0	0	0	0	0	0	0	0	0	0	0	0	0
310269	8.27	3				0	0	0	NR																	0	0	0	0	0	0	0	0	0	0	0	0	0	0	0	0
310193	19.45	4				0	0	0.001	NR																	2	1	0	0	0	0	0	1	0	0	0	0	0	0	0	0
310240	2.09	1	Male	White	Non-Hispanic	0	0	0.001	NR	03:01	05:01	02:01	04:07	03:01	03:02	01:03	02:02	02:01	14:01	02:06	29:02	18:01	40:02	03:05	05:01	0	0	0	0	0	0	0	0	0	0	0	0	0	0	0	0
310170	8.40794	2				0	0	0	NR																	0	0	0	0	0	0	0	0	0	0	0	0	0	0	0	0
310175	9.47844	3				0	5	0.001	NR																	0	0	0	0	0	0	0	0	0	0	0	0	0	0	0	0
310186	12.4736	4				0	0	0.001	0																	0	0	0	0	0	0	0	0	0	0	0	0	0	0	0	0
310249	1.26	1	Male	White	Non-Hispanic	0	0	0	NR	04:01	03:01	03:02	04:01	03:03	03:02	01:03	02:01	01:03	02:01	02:01	02:01	44:02	44:02	05:01	05:01	1	0	0	0	0	0	0	1	0	0	0	0	0	0	0	0
310166	4.53936	2				0	0	0.001	0																	0	0	0	0	0	0	0	0	0	0	0	0	0	0	0	0
310168	5.67009	3				0	3	0	NR																	1	0	0	0	0	0	0	1	0	0	0	0	0	0	0	0
310187	11.1978	4				0	0	0.001	0																	0	0	0	0	0	0	0	0	0	0	0	0	0	0	0	0
310212	4.08	1	Female	White	Non-Hispanic	0	0	0	NR	01:02	01:01	05:01	04:04	03:01	03:02	02:01	13:01	02:02	135:01	11:01	32:01	14:02	40:01	07:02	08:02	0	0	0	0	0	0	0	0	0	0	0	0	0	0	0	0
310126	6.17385	2				0	0	0	NR																	0	0	0	0	0	0	0	0	0	0	0	0	0	0	0	0
310137	7.14031	3				0	0	0	NR																	0	0	0	0	0	0	0	0	0	0	0	0	0	0	0	0
310144	8.13142	4				0	0	0	NR																	0	0	0	0	0	0	0	0	0	0	0	0	0	0	0	0
310108	0.755646	1	Female	White	Non-Hispanic	0	0	0.01	NR	07:01	02:01	03:03	13:01	01:03	06:03	01:03	04:02	02:01	13:01:00	02:01	25:01	15:01	57:01	03:04	06:02	1	0	0	0	0	0	0	0	0	0	0	0	0	1	0	0
310132	5.20192	2				0	0	0	NR																	1	1	0	0	0	0	0	0	0	0	0	0	0	0	0	0
310142	6.27242	3				0	0	0.009	NR																	0	0	0	0	0	0	0	0	0	0	0	0	0	0	0	0
310189	17.4264	4				0	0	0	NR																	0	0	0	0	0	0	0	0	0	0	0	0	0	0	0	0
310202	0.75	1	Female	White	Hispanic	0	0	0.009	NR	03:01	05:01	02:01	13:02	01:02	06:04	01:03	02:01	02:01	13:01:00	02:01	66:01	18:01	40:01	03:04	05:01	1	1	0	0	0	0	0	0	0	0	0	0	0	0	0	0
310117	1.99	2				0	0	0	NR																	0	0	0	0	0	0	0	0	0	0	0	0	0	0	0	0
310222	3.08008	3				0	0	0	NR																	0	0	0	0	0	0	0	0	0	0	0	0	0	0	0	0
310251	6.66119	4				0	3	0.001	NR																	1	0	0	0	0	0	0	0	1	0	0	0	0	0	0	0
310262	0.717316	1	Male	White	Non-Hispanic	0	0	0	NR	01:01	01:01	05:01	13:02	01:02	06:04	01:03	04:01	01:03	04:02	02:01	26:01	40:01	44:03	03:04	04:09:00	0	0	0	0	0	0	0	0	0	0	0	0	0	0	0	0
310270	2.02053	2				0	0	0.001	NR																	1	0	0	0	0	0	0	0	0	0	0	0	0	1	0	0
310165	3.06	3				0	0	0	0																	0	0	0	0	0	0	0	0	0	0	0	0	0	0	0	0
310178	6.18	4				0	0	0	NR																	1	0	0	0	0	0	0	1	0	0	0	0	0	0	0	0
310141	1.24025	1	Male	White	Non-Hispanic	0	0	0	NR	03:01	05:01	02:01	04:01	03:01	03:02	01:03	02:01	01:03	02:01	02:01	29:02	15:01	15:03	02:10	03:04	1	0	0	0	0	0	0	0	0	0	0	0	0	0	1	0
310153	3.06092	2				0	0	0.005	NR																	0	0	0	0	0	0	0	0	0	0	0	0	0	0	0	0
310164	4.06023	3				0	0	0.001	NR																	1	0	0	0	0	0	0	1	0	0	0	0	0	0	0	0
310192	14.2916	4				0	0	0	NR																	0	0	0	0	0	0	0	0	0	0	0	0	0	0	0	0
310268	1.26	1	Male	White	Non-Hispanic	9	0	0	NR	11:01	05:05	03:01	14:54	01:04	05:03	01:03	02:01	01:03	04:01	03:01	32:01	40:01	44:03	03:03	03:04	1	0	0	0	0	0	0	0	1	0	0	0	0	0	0	0
310184	7.41684	2				0	0	0.001	0																	2	1	0	0	0	0	0	1	0	0	0	0	0	0	0	0
310185	8.45996	3				0	0	0	0																	0	0	0	0	0	0	0	0	0	0	0	0	0	0	0	0
310196	14.4695	4				0	0	0	NR																	1	1	0	0	0	0	0	0	0	0	0	0	0	0	0	0
310109	1.32512	1	Male	White	Non-Hispanic	0	0	0.004	NR	03:01	05:01	02:01	04:04	03:01	03:02	01:03	03:01	01:03	04:01	01:01	11:01	08:01	51:01	07:01	15:02	0	0	0	0	0	0	0	0	0	0	0	0	0	0	0	0
310111	2.12457	2				0	0	0	NR																	0	0	0	0	0	0	0	0	0	0	0	0	0	0	0	0
310217	3.3	3				0	0	0	NR																	0	0	0	0	0	0	0	0	0	0	0	0	0	0	0	0
310180	14.03	4				0	0	0.001	NR																	0	0	0	0	0	0	0	0	0	0	0	0	0	0	0	0
310234	1.98	1	Male	White	Non-Hispanic	0	0	0	NR	03:01	05:01	02:01	04:01	03:01	03:02	01:03	04:01	01:03	04:01	01:01	29:02	08:01	15:01	03:03	07:01	1	1	0	0	0	0	0	0	0	0	0	0	0	0	0	0
310161	6.36	2				0	0	0	NR																	0	0	0	0	0	0	0	0	0	0	0	0	0	0	0	0
310277	8.4	3				0	0	0	NR																	0	0	0	0	0	0	0	0	0	0	0	0	0	0	0	0
310181	11.41	4				2	0	0.003	NR																	1	0	0	0	0	0	0	0	0	0	1	0	0	0	0	0
310275	2.06	1	Male	White	Non-Hispanic	0	0	0.001	NR	03:01	05:01	02:01	03:01	05:01	02:01	01:03	01:01	02:01	04:01	01:01	25:01	08:01	08:01	07:01	07:01	0	0	0	0	0	0	0	0	0	0	0	0	0	0	0	0
310179	5.54141	2				0	0	0.001	NR																	0	0	0	0	0	0	0	0	0	0	0	0	0	0	0	0
310183	6.61738	3				0	2	0.001	NR																	0	0	0	0	0	0	0	0	0	0	0	0	0	0	0	0
310188	9.60712	4				0	0	0	NR																	0	0	0	0	0	0	0	0	0	0	0	0	0	0	0	0
310106	1.21287	1	Male	White	Non-Hispanic	0	0	0.005	NR	04:01	03:01	03:02	13:02	01:02	06:09	01:03	04:01	02:01	13:01	26:01	30:01	07:02	58:01	03:02	07:02	0	0	0	0	0	0	0	0	0	0	0	0	0	0	0	0
310211	5.08	2				0	0	0	NR																	0	0	0	0	0	0	0	0	0	0	0	0	0	0	0	0
310136	8.10678	3				0	0	0.005	NR																	0	0	0	0	0	0	0	0	0	0	0	0	0	0	0	0
310143	9.10883	4				0	0	0	NR																	0	0	0	0	0	0	0	0	0	0	0	0	0	0	0	0
310201	0.76	1	Male	White	Non-Hispanic	0	0	0.01	NR	04:01	03:03	03:02	13:01	01:03	06:03	01:03	04:02	02:01	14:01	23:01	25:01	15:01	27:05	02:02	03:03	0	0	0	0	0	0	0	0	0	0	0	0	0	0	0	0
310116	3.48	2				0	1	0.001	NR																	0	0	0	0	0	0	0	0	0	0	0	0	0	0	0	0
310221	4.63	3				0	0	0.002	NR																	0	0	0	0	0	0	0	0	0	0	0	0	0	0	0	0
310163	10.57	4				0	0	0	NR																	1	0	0	0	0	0	0	0	0	0	1	0	0	0	0	0
310219	0.86	1	Male	White	Non-Hispanic	0	0	0	NR	13:02	01:02	06:04	16:01	01:02	05:02	01:03	03:01	01:03	04:01	01:01	02:01	39:01	40:01	03:04	15:02	1	0	0	0	0	0	0	2	0	0	0	0	0	0	0	0
310172	9.87543	2				0	0	0.002	NR																	0	0	0	0	0	0	0	0	0	0	0	0	0	0	0	0
310182	11.7673	3				0	3	0.004	NR																	0	0	0	0	0	0	0	0	0	0	0	0	0	0	0	0
310198	19.8439	4				0	0	0.001	NR																	0	0	0	0	0	0	0	0	0	0	0	0	0	0	0	0

## Sheet: DAISY Case
Adaptive ID	Age at Visit (years)	Sample Timepoint	Sex	Race	Ethnicity	Age at Dx (years)	GAD65 (nl < 20 DK Units)	IA-2 (nl < 5 DK Units)	IAA (nl < 0.011)	ZnT8 (nl < 0.021)	DRB1_1	DQA1_1	DQB1_1	DRB1_2	DQA1_2	DQB1_2	DPA1_1	DPB1_1	DPA1_2	DPB1_2	A_1	A_2	B_1	B_2	C_1	C_2	PPI TCRs Present	PPI TCR 1 Template No.	PPI TCR 2	PPI TCR 3	PPI TCR 4	PPI TCR 5	PPI TCR 6	PPI TCR 7	PPI TCR 8	PPI TCR 9	PPI TCR 10	PPI TCR 11	PPI TCR 12	PPI TCR 13	PPI TCR 14	PPI TCR 15
310102	3.37029	1	Female	White	Non-Hispanic		0	NR	0.006	0	08:01	04:01	04:02	11:01	05:05	03:01	01:03	02:01	01:03	04:01	03:01	24:02	39:06	44:02	07:02	07:04	0	0	0	0	0	0	0	0	0	0	0	0	0	0	0	0
310199	4.35866	2					0	0	0	0.003																	1	0	0	1	0	0	0	0	0	0	0	0	0	0	0	0
310115	7.3128	3					0	0	0	NR																	0	0	0	0	0	0	0	0	0	0	0	0	0	0	0	0
310258	12.5476	4				12.9589	0	0	0	0.001																	2	0	0	0	0	0	0	1	0	0	0	1	0	0	0	0
310203	1.30322	1	Male	White	Non-Hispanic		0	0	0.002	0	03:01	05:01	02:01	04:04	03:01	03:02	01:03	04:01	01:03	06:01	01:01	11:01	08:01	08:01	04:01	07:01	0	0	0	0	0	0	0	0	0	0	0	0	0	0	0	0
310214	3.08282	2					32	34	0	0.033																	1	0	0	0	0	0	0	0	1	0	0	0	0	0	0	0
310218	3.27173	3					35	60	0.001	0.017																	1	0	0	0	0	0	0	1	0	0	0	0	0	0	0	0
310294	13.9795	4				14.4329	280	187	0.022	0.295																	0	0	0	0	0	0	0	0	0	0	0	0	0	0	0	0
310110	0.783025	1	Female	White	Non-Hispanic		0	0	0.022	0	04:01	03:01	03:02	15:01	01:02	06:02	01:03	04:01	01:03	04:01	02:01	02:01	07:02	15:01	03:03	07:02	0	0	0	0	0	0	0	0	0	0	0	0	0	0	0	0
310208	1.9384	2					249	0	0.27	0																	0	0	0	0	0	0	0	0	0	0	0	0	0	0	0	0
310118	2.39288	3					481	0	0	0																	0	0	0	0	0	0	0	0	0	0	0	0	0	0	0	0
310245	6.04244	4				6.37808	771	0	0.013	0.053																	1	1	0	0	0	0	0	0	0	0	0	0	0	0	0	0
310206	0.90349	1	Female	White	Hipanic		0	0	0.007	0.001	04:01	03:01	03:02	13:02	01:02	06:04	01:03	04:01	02:06	05:01	02:01	02:01	13:02	38:01	06:02	12:03	0	0	0	0	0	0	0	0	0	0	0	0	0	0	0	0
310226	2.91033	2					312	230	0.002	0.546																	1	0	0	0	0	0	0	1	0	0	0	0	0	0	0	0
310122	3.50719	3					163	328	0.001	0.58																	1	0	0	0	0	0	0	0	0	0	1	0	0	0	0	0
310279	10.3628	4				10.5589	1	387	0.008	0.553																	3	3	1	0	0	0	0	0	0	1	0	0	0	0	0	0
310224	3.05818	1	Male	White	Non-Hispanic		0	0	0.005	0	04:01	03:01	03:02	04:04	03:01	03:02	01:03	04:01	01:03	04:01	02:01	31:01	15:01	40:01	03:04	03:04	1	1	0	0	0	0	0	0	0	0	0	0	0	0	0	0
310237	4.59685	2					0	0	0.075	0																	1	0	1	0	0	0	0	0	0	0	0	0	0	0	0	0
310127	4.76934	3					0	0	0.046	NR																	0	0	0	0	0	0	0	0	0	0	0	0	0	0	0	0
310286	11.6277	4				11.6822	0	5	0.003	NR																	1	1	0	0	0	0	0	0	0	0	0	0	0	0	0	0
310225	1.26489	1	Female	White	Non-Hispanic		0	0	0	0.001	03:01	05:01	02:01	07:01	02:01	02:02	01:03	02:01	01:03	04:01	02:01	02:01	44:03	50:01	04:01	06:02	0	0	0	0	0	0	0	0	0	0	0	0	0	0	0	0
310243	3.2553	2					0	0	0.025	0																	1	0	0	0	0	0	0	0	0	0	0	0	0	0	1	0
310133	3.44148	3					0	0	0.022	0.008																	1	0	0	0	0	0	0	1	0	0	0	0	0	0	0	0
310265	5.76044	4				6.03836	0	0	0	0.027																	1	1	0	0	0	0	0	0	0	0	0	0	0	0	0	0
310209	3.92334	1	Female	White	Non-Hispanic		0	0	0	0	03:01	05:01	02:01	03:01	05:01	02:01	01:03	04:01	01:03	04:02	01:01	29:02	08:01	44:02	05:01	07:01	0	0	0	0	0	0	0	0	0	0	0	0	0	0	0	0
310236	6.04517	2					25	28	0.024	0.001																	1	1	0	0	0	0	0	0	0	0	0	0	0	0	0	0
310125	6.17385	3					83	164	0.024	0																	0	0	0	0	0	0	0	0	0	0	0	0	0	0	0	0
310253	8.25462	4				8.40548	5	422	0.026	0.25																	1	1	0	0	0	0	0	0	0	0	0	0	0	0	0	0
310220	0.873374	1	Male	White	Non-Hispanic		0	0	0	NR	03:01	05:01	02:01	04:01	03:01	03:02	01:03	04:01	01:03	04:01	01:01	02:01	08:01	15:01	03:04	07:01	0	0	0	0	0	0	0	0	0	0	0	0	0	0	0	0
310289	10.0862	2					0	414	0.004	0.128																	1	1	0	0	0	0	0	0	0	0	0	0	0	0	0	0
310290	10.6667	3					0	81	0.001	0.036																	1	1	0	0	0	0	0	0	0	0	0	0	0	0	0	0
310197	19.5346	4				19.863	11	273	0	0.32																	0	0	0	0	0	0	0	0	0	0	0	0	0	0	0	0
310227	3.51814	1	Female	White	Non-Hispanic		0	0	0	0	03:01	05:01	02:01	04:02	03:01	03:02	01:03	01:01	02:01	02:01	02:01	31:01	40:01	44:03	03:04	16:02	1	1	0	0	0	0	0	0	0	0	0	0	0	0	0	0
310255	6.83641	2					8	0	0	0.001																	0	0	0	0	0	0	0	0	0	0	0	0	0	0	0	0
310158	8.34771	3					74	0	0	0																	1	0	0	0	0	0	0	1	0	0	0	0	0	0	0	0
310194	19.8576	4				22.274	78	148	0	0.002																	0	0	0	0	0	0	0	0	0	0	0	0	0	0	0	0
310238	1.89459	1	Male	White	Non-Hispanic		0	0	0.001	NR	03:01	05:01	02:01	04:01	03:01	03:02	01:03	04:01	01:03	04:01	01:01	03:01	07:02	08:01	07:01	07:02	0	0	0	0	0	0	0	0	0	0	0	0	0	0	0	0
310283	8.47091	2					0	0	0.004	0																	1	0	0	1	0	0	0	0	0	0	0	0	0	0	0	0
310177	9.6783	3					0	459	0.013	0.009																	0	0	0	0	0	0	0	0	0	0	0	0	0	0	0	0
310298	12.6051	4				12.6575	4	321	0.011	0.039																	2	0	1	0	0	0	0	0	1	0	0	0	0	0	0	0
310232	1.23477	1	Male	White	Non-Hispanic		0	0	0	0.001	04:01	03:01	03:02	13:02	01:02	06:04	01:03	04:01	01:03	16:01:00	03:01	32:01	15:01	40:01	03:04	05:01	2	0	0	0	0	0	0	1	0	0	0	0	1	0	0	0
310254	3.95893	2					62	5	0.033	0																	0	0	0	0	0	0	0	0	0	0	0	0	0	0	0	0
310261	4.34223	3					80	517	0.005	0																	0	0	0	0	0	0	0	0	0	0	0	0	0	0	0	0
310288	9.25941	4				9.56986	0	593	0.069	NR																	1	8	0	0	0	0	0	0	0	0	0	0	0	0	0	0
310231	3.82752	1	Male	White	Non-Hispanic		0	0	0	0	03:01	05:01	02:01	04:04	03:01	03:02	01:03	03:01	01:03	04:02	01:01	02:01	08:01	15:18	07:01	07:04	0	0	0	0	0	0	0	0	0	0	0	0	0	0	0	0
310149	7.01164	2					7	0	0.002	0																	0	0	0	0	0	0	0	0	0	0	0	0	0	0	0	0
310157	8.01916	3					70	0	0.012	0																	0	0	0	0	0	0	0	0	0	0	0	0	0	0	0	0
310284	11.3347	4				11.3507	72	0	0.014	0																	1	120	0	0	0	0	0	0	0	0	0	0	0	0	0	0
310264	0.804928	1	Male	White	Non-Hispanic		0	0	0.008	0.012	03:01	05:01	02:01	04:03	03:01	03:05	01:03	04:01	01:03	04:01	02:01	26:01	08:01	35:02	04:01	07:01	NA	NA	NA	NA	NA	NA	NA	NA	NA	NA	NA	NA	NA	NA	NA	NA
310271	2.15743	2					255	0	0.045	0																	0	0	0	0	0	0	0	0	0	0	0	0	0	0	0	0
310162	2.36003	3					326	0	0.052	0.009																	0	0	0	0	0	0	0	0	0	0	0	0	0	0	0	0
310291	6.65298	4				6.87397	137	0	0.004	0.11																	1	9	0	0	0	0	0	0	0	0	0	0	0	0	0	0
310272	1.39357	1	Male	White	Non-Hispanic		0	0	0.001	NR	04:04	03:01	03:02	04:04	03:01	03:02	01:03	02:01	01:03	03:01	11:01	68:01	40:01	51:01	03:04	15:02	0	0	0	0	0	0	0	0	0	0	0	0	0	0	0	0
310293	5.82341	2					60	0	0.007	NR																	1	0	0	0	0	0	1	0	0	0	0	0	0	0	0	0
310296	6.49144	3					94	0	0.019	NR																	0	0	0	0	0	0	0	0	0	0	0	0	0	0	0	0
310190	9.95482	4				14.1315	466	406	0.038	0																	0	0	0	0	0	0	0	0	0	0	0	0	0	0	0	0
310213	4.01095	1	Female	White	Non-Hispanic		0	0	0	0	04:01	03:01	03:02	13:01	01:03	06:03	01:03	02:01	01:03	02:01	02:01	25:01	15:01	18:01	03:03	12:03	2	1	3	0	0	0	0	0	0	0	0	0	0	0	0	0
310250	7.9425	2					0	50	0.046	0																	0	0	0	0	0	0	0	0	0	0	0	0	0	0	0	0
310257	8.43532	3					0	212	0.007	0.109																	0	0	0	0	0	0	0	0	0	0	0	0	0	0	0	0
310287	13.5743	4				13.663	10	457	0.005	0.691																	0	0	0	0	0	0	0	0	0	0	0	0	0	0	0	0
310114	3.06639	1	Female	White	Non-Hispanic		0	0	0.005	0	04:01	03:01	03:02	04:01	03:01	03:02	01:03	02:01	01:03	04:01	24:02	30:02	08:01	15:01	03:04	07:01	0	0	0	0	0	0	0	0	0	0	0	0	0	0	0	0
310241	6.39562	2					157	0	0	0																	0	0	0	0	0	0	0	0	0	0	0	0	0	0	0	0
310135	6.89665	3					298	12	0.001	0.001																	0	0	0	0	0	0	0	0	0	0	0	0	0	0	0	0
310285	13.0185	4				13.0466	1	414	0.001	0.543																	1	0	0	0	0	1	0	0	0	0	0	0	0	0	0	0
310247	1.27584	1	Male	White	Non-Hispanic		0	0	0.001	0.001	07:01	02:01	02:02	11:01	05:05	03:01	01:03	04:02	02:01	11:01:00	02:01	02:01	40:02	44:03	02:02	16:01	0	0	0	0	0	0	0	0	0	0	0	0	0	0	0	0
310266	3.00616	2					625	0	0.045	0.53																	0	0	0	0	0	0	0	0	0	0	0	0	0	0	0	0
310160	3.64134	3					371	0	0.047	NR																	0	0	0	0	0	0	0	0	0	0	0	0	0	0	0	0
310191	14.193	4				18.0438	182	115	0.014	0.313																	1	0	0	0	0	0	0	1	0	0	0	0	0	0	0	0
310248	1.24846	1	Male	White	Non-Hispanic		0	0	0	0	01:03	01:01	05:01	04:01	03:03	03:02	01:03	04:02	02:01	14:01:00	24:02	26:01	07:02	15:01	03:03	07:02	0	0	0	0	0	0	0	0	0	0	0	0	0	0	0	0
310278	5.16906	2					201	0	0.022	0.006																	1	0	0	0	0	0	0	1	0	0	0	0	0	0	0	0
310281	5.67009	3					17	0	0.01	0.016																	0	0	0	0	0	0	0	0	0	0	0	0	0	0	0	0
310299	11.4196	4				11.5096	25	0	0.001	0.596																	1	0	0	0	0	0	0	0	0	3	0	0	0	0	0	0
310105	1.26215	1	Male	White	Non-Hispanic		0	0	0.007	0	13:01	01:03	06:03	15:01	01:02	06:02	01:03	03:01	01:03	23:01	02:01	25:01	18:01	44:02	05:01	12:03	0	0	0	0	0	0	0	0	0	0	0	0	0	0	0	0
310263	9.99042	2					200	0	0.005	0																	1	0	0	0	0	0	0	1	0	0	0	0	0	0	0	0
310156	10.7981	3					68	0	0.003	0																	0	0	0	0	0	0	0	0	0	0	0	0	0	0	0	0
310280	13.2676	4				13.7479	9	0	0.003	NR																	0	0	0	0	0	0	0	0	0	0	0	0	0	0	0	0
310200	0.76386	1	Male	White	Non-Hispanic		0	0	0	0	04:01	03:01	03:01	04:01	03:03	03:02	01:03	02:01	01:03	04:02	01:01	02:01	40:01	44:02	03:04	05:01	0	0	0	0	0	0	0	0	0	0	0	0	0	0	0	0
310207	3.0089	2					528	0	0.174	0																	0	0	0	0	0	0	0	0	0	0	0	0	0	0	0	0
310113	3.39767	3					698	0	0.228	0.072																	0	0	0	0	0	0	0	0	0	0	0	0	0	0	0	0
310273	10.8638	4				11.526	35	0	0.014	0.643																	2	1	0	0	0	0	0	0	1	0	0	0	0	0	0	0
310204	0.780287	1	Female	White	Hispanic		0	0	0	0	04:01	03:01	03:02	04:07	03:01	03:02	01:03	02:01	01:03	04:01	02:01	02:01	07:02	15:01	03:04	07:02	1	0	0	0	0	0	0	1	0	0	0	0	0	0	0	0
310244	5.34155	2					0	6	0	0.001																	0	0	0	0	0	0	0	0	0	0	0	0	0	0	0	0
310252	6.59274	3					4	193	0.007	0.003																	0	0	0	0	0	0	0	0	0	0	0	0	0	0	0	0
310300	17.7358	4				17.7562	223	228	0.005	0.24																	0	0	0	0	0	0	0	0	0	0	0	0	0	0	0	0
310229	3.00616	1	Male	White	Hispanic		13	0	0	0	04:02	03:01	03:02	08:01	04:01	04:02	01:03	03:01	01:03	04:01	24:02	25:01	07:02	38:01	07:02	12:03	0	0	0	0	0	0	0	0	0	0	0	0	0	0	0	0
310239	3.99726	2					0	0	0.11	0																	0	0	0	0	0	0	0	0	0	0	0	0	0	0	0	0
310242	4.23272	3					0	0	0.229	0																	0	0	0	0	0	0	0	0	0	0	0	0	0	0	0	0
310259	6.11362	4				6.3863	99	456	0.145	0																	1	11	0	0	0	0	0	0	0	0	0	0	0	0	0	0
310267	1.24298	1	Male	White	Non-Hispanic		0	0	0	NR	03:01	05:01	02:01	04:01	03:01	03:02	01:03	03:01	01:03	04:01	01:01	02:01	08:01	56:01	01:02	07:01	0	0	0	0	0	0	0	0	0	0	0	0	0	0	0	0
310295	7.14853	2					24	0	0.004	NR																	0	0	0	0	0	0	0	0	0	0	0	0	0	0	0	0
310297	7.61944	3					42	0	0.006	0.009																	0	0	0	0	0	0	0	0	0	0	0	0	0	0	0	0
310195	14.0096	4				14.5562	63	0	0.02	0																	0	0	0	0	0	0	0	0	0	0	0	0	0	0	0	0
310235	1.99589	1	Male	White	Non-Hispanic		0	0	0.002	0	03:01	05:01	02:01	04:01	03:03	03:02	01:03	04:01	02:01	11:01	02:01	02:01	18:01	27:05	02:02	05:01	0	0	0	0	0	0	0	0	0	0	0	0	0	0	0	0
310274	6.91307	2					58	0	0.002	0.031																	0	0	0	0	0	0	0	0	0	0	0	0	0	0	0	0
310276	7.26899	3					81	0	0.006	0.105																	0	0	0	0	0	0	0	0	0	0	0	0	0	0	0	0
310292	11.0335	4				11.2082	36	161	0.003	0.141																	0	0	0	0	0	0	0	0	0	0	0	0	0	0	0	0
Daisy-10	6.9076	1	Male	White	Non-Hispanic		0	0	0.004	0	04:01	03:01	03:02	08:01	04:01	04:02	01:03	04:01	01:03	04:01	02:01	24:02	15:01	35:01	03:03	04:01	0	0	0	0	0	0	0	0	0	0	0	0	0	0	0	0
Daisy-19	7.90144	2					0	0	0.008	0																	0	0	0	0	0	0	0	0	0	0	0	0	0	0	0	0
Daisy-16	11.6441	3					116	42	0	0.122																	2	1	0	0	0	0	0	1	0	0	0	0	0	0	0	0
Daisy-2	13.4428	4				13.6849	7	472	0	0.239																	1	1	0	0	0	0	0	0	0	0	0	0	0	0	0	0
Daisy-4	2.97057	1	Female	White	Non-Hispanic		0	0	0.004	0	03:01	05:01	02:01	04:05	03:03	03:02	01:03	04:01	01:03	124:01	01:01	02:01	07:06	08:01	07:01	15:05	1	1	0	0	0	0	0	0	0	0	0	0	0	0	0	0
Daisy-13	9.39083	2					0	0	0	0																	0	0	0	0	0	0	0	0	0	0	0	0	0	0	0	0
Daisy-11	13.358	3					2	145	0.004	0																	0	0	0	0	0	0	0	0	0	0	0	0	0	0	0	0
Daisy-9	15.0801	4				15.0466	0	533	0.001	0																	0	0	0	0	0	0	0	0	0	0	0	0	0	0	0	0
Daisy-8	2.45311	1	Male	White	Non-Hispanic		NR	21	0.003	NR	03:01	05:01	02:01	07:01	02:01	02:02	01:03	02:01	01:03	03:01	02:05	23:01	41:02	50:01	06:02	17:03	1	1	0	0	0	0	0	0	0	0	0	0	0	0	0	0
Daisy-12	6.66667	2					0	0	0	0																	1	0	0	0	0	0	0	1	0	0	0	0	0	0	0	0
Daisy-6	10.6119	3					308	4	0.006	0																	NA	NA	NA	NA	NA	NA	NA	NA	NA	NA	NA	NA	NA	NA	NA	NA
Daisy-14	22.7926	4				22.9452	519	0	0	0.028																	1	0	0	0	0	0	0	3	0	0	0	0	0	0	0	0
Daisy-15	1.47296	1	Female	White	Non-Hispanic		0	0	0	0.003	03:01	05:01	02:01	08:01	04:01	04:02	01:03	04:01	01:03	16:01	02:01	24:02	08:01	39:06	07:01	07:02	0	0	0	0	0	0	0	0	0	0	0	0	0	0	0	0
Daisy-3	2.10267	2					0	0	0.005	0.005																	0	0	0	0	0	0	0	0	0	0	0	0	0	0	0	0
Daisy-1	4.90349	3					266	0	0.755	0.223																	1	0	0	0	0	0	0	0	0	0	0	0	0	0	0	1
Daisy-18	10.694	4				11.2356	60	0	0.397	0.062																	2	3	0	0	0	0	0	0	0	2	0	0	0	0	0	0
Daisy-7	0.741957	1	Male	White	Non-Hispanic		0	0	0.007	0	03:01	05:01	02:01	09:01	03:02	03:03	01:03	04:01	01:03	04:01	11:01	24:02	15:01	18:01	01:02	05:01	0	0	0	0	0	0	0	0	0	0	0	0	0	0	0	0
Daisy-5	3.57837	2					0	0	0	0.001																	0	0	0	0	0	0	0	0	0	0	0	0	0	0	0	0
Daisy-20	6.86105	3					340	8	0.013	NR																	0	0	0	0	0	0	0	0	0	0	0	0	0	0	0	0
Daisy-17	9.60712	4				10.0493	0	536	0.017	0.594																	1	1	0	0	0	0	0	0	0	0	0	0	0	0	0	0

## Sheet: New-onset T1D
Adaptive ID	Age at Diagnosis (years)	Sex	Race	Ethnicity	T1D Duration (days)	GAD65 (nl < 20 DK Units)	IA-2 (nl < 5 DK Units)	IAA (nl < 0.011)	ZnT8 (nl < 0.021)	DRB1_1	DQA1_1	DQB1_1	DRB1_2	DQA1_2	DQB1_2	PPI TCRs Present	PPI TCR 1 Template No.	PPI TCR 2	PPI TCR 3	PPI TCR 4	PPI TCR 5	PPI TCR 6	PPI TCR 7	PPI TCR 8	PPI TCR 9	PPI TCR 10	PPI TCR 11	PPI TCR 12	PPI TCR 13	PPI TCR 14	PPI TCR 15
009	13.5	Female	White	Non-Hispanic	1	23	212	0.007	0.621	0101	0101	0501	0301	0501	0201	0	0		0				0	0		0	0			0	0
041	14.9	Female	White	Non-Hispanic	15	36	2	0	0.005	0101	0101	0501	1101	0505	0301	2	1		0				1	0		0	0			0	0
042	9	Female	White	Non-Hispanic	0	703	196	0.011	0.398	0101	0101	0501	1001	0101	0501	0	0		0				0	0		0	0			0	0
043	5.5	Female	White	Non-Hispanic	1	9	246	0.006	0.03	0301	0501	0201	0801	0401	0402	1	1		0				0	0		0	0			0	0
044	16.5	Male	White	Non-Hispanic	1	5	239	0.001	0.27	0401	0301	0302	0403	0301	0302	0	0		0				0	0		0	0			0	0
045	15.6	Female	White	Non-Hispanic	2	522	140	0.051	0.01	0101	0101	0501	0301	0501	0201	0	0		0				0	0		0	0			0	0
046	12.5	Female	White	Non-Hispanic	2	29	24	0.007	0.383	0404	0301	0302	0901	0301	0303	0	0		0				0	0		0	0			0	0
047	5	Female	White	Non-Hispanic	5	107	283	0.049	0.694	0301	0501	0201	0405	0303	0302	0	0		0				0	0		0	0			0	0
048	27	Female	White	Non-Hispanic	1	623	3	0	0.77	0301	0501	0201	0401	0303	0301	0	0		0				0	0		0	0			0	0
050	9.5	Female	White	Non-Hispanic	5	0	1	0	0.262	0301	0501	0201	0401	0303	0302	1	1		0				0	0		0	0			0	0
051	13.1	Male	White	Non-Hispanic	0	226	112	0.006	0.063	0301	0501	0201	0401	0301	0302	0	0		0				0	0		0	0			0	0
052	10.4	Male	White	Non-Hispanic	1	114	3	0.005	0	0301	0501	0201	1501	0102	0602	0	0		0				0	0		0	0			0	0
053	13	Female	White	Non-Hispanic	1	270	336	0.002	0.038	0301	0501	0201	0401	0303	0302	0	0		0				0	0		0	0			0	0
054	12.8	Male	White	Hispanic	5	68	384	0.001	0.805	0301	0501	0201	0407	0301	0302	0	0		0				0	0		0	0			0	0
055	7.5	Female	White	Non-Hispanic	3	859	278	0.04	1.087	0301	0501	0201	0401	0301	0302	0	0		0				0	0		0	0			0	0
057	9.3	Female	White	Non-Hispanic	3	178	195	0.002	0.041	0401	0301	0301	0401	0301	0302	1	0		0				2	0		0	0			0	0
058	16.6	Male	White	Non-Hispanic	2	226	267	0.001	0.081	0401	0303	0301	0901	0302	0303	1	0		0				0	0		0	1			0	0
060	7.4	Male	White	Non-Hispanic	2	28	2	0.037	0.072	0401	0301	0302	0401	0301	0302	1	1		0				0	0		0	0			0	0
062	16.4	Female	White	Non-Hispanic	1	768	385	0.006	0.351	0407	0301	0302	0901	0301	0303	1	0		0				0	0		0	2			0	0
063	4.9	Male	White	Hispanic	7	16	336	0.015	0.479	0405	0301	0302	1302	0102	0604	0	0		0				0	0		0	0			0	0
064	12	Male	White	Non-Hispanic	0	226	236	0.013	0.484	0101	0101	0501	0701	0201	0202	0	0		0				0	0		0	0			0	0
066	12.5	Female	White	Non-Hispanic	1	622	44	0.005	0.029	0404	0301	0302	0404	0301	0302	0	0		0				0	0		0	0			0	0
067	6.8	Male	White	Non-Hispanic	0	86	1	0.001	0.002	0301	0501	0201	0801	0401	0402	1	0		0				1	0		0	0			0	0
068	16.5	Female	White	Non-Hispanic	2	5	178	0.005	0	0701	0201	0202	0901	0301	0303	1	0		0				0	0		0	1			0	0
069	18.3	Male	White	Non-Hispanic	2	3	149	0.001	0	0301	0501	0201	0401	0301	0302	0	0		0				0	0		0	0			0	0
070	17.4	Male	White	Non-Hispanic	7	853	409	0.013	0.458	0401	0301	0302	0801	0402	0402	3	1		0				2	0		0	1			0	0
071	12.7	Female	White	Hispanic	1	10	324	0.009	0.45	0301	0501	0201	1302	0102	0604	0	0		0				0	0		0	0			0	0
072	14.5	Male	White	Non-Hispanic	2	31	428	0.009	0.089	0402	0301	0302	1104	0505	0301	0	0		0				0	0		0	0			0	0
073	5.1	Female	White	Hispanic	1	580	64	0.059	0.089	0301	0501	0201	0404	0301	0302	1	1		0				0	0		0	0			0	0
075	9.1	Male	White	Non-Hispanic	6	109	251	0.02	0.16	0301	0501	0201	0801	0401	0402	0	0		0				0	0		0	0			0	0
077	10.1	Male	White	Non-Hispanic	1	12	34	0.003	0.011	0103	0101	0501	0301	0501	0201	1	0		0				1	0		0	0			0	0
078	16.8	Male	White	Non-Hispanic	1	64	335	0.026	0.009	0301	0501	0201	0404	0301	0302	0	0		0				0	0		0	0			0	0
079	14.6	Female	Asian	Non-Hispanic	3	26	359	0.001	0	0401	0301	0302	0405	0301	0401	0	0		0				0	0		0	0			0	0
080	15.1	Female	White	Non-Hispanic	0					0404	0301	0302	1501	0102	0602	0	0		0				0	0		0	0			0	0
081	8.2	Female	White	Hispanic	3	212	239	0.07	0.001	0301	0501	0201	0401	0301	0302	1	0		0				0	0		0	1			0	0
084	12.1	Male	White	Non-Hispanic	6	513	2	0	0.401	0401	0301	0301	0404	0301	0302	0	0		0				0	0		0	0			0	0
092	10.1	Male	White	Hispanic	5	185	122	0.003	0.125	0101	0101	0501	0408	0301	0304	0	0		0				0	0		0	0			0	0
093	9.2	Female	White	Non-Hispanic	1	770	388	0.004	0	0402	0301	0302	0404	0301	0302	0	0		0				0	0		0	0			0	0
095	11.1	Male	White	Non-Hispanic	2	642	267	0.233	0.84	0101	0101	0501	0401	0301	0302	0	0		0				0	0		0	0			0	0
097	21.3	Female	White	Non-Hispanic	2	921	368	0.035	0.095	0401	0301	0302	1302	0102	0604	0	0		0				0	0		0	0			0	0
103	9.2	Female	White	Hispanic	1	452	238	0.004	0.266	0405	0303	0302	0405	0303	0302	0	0		0				0	0		0	0			0	0
104	9.8	Male	White	Hispanic	1	44	248	0.006	0.429	0407	0301	0302	0407	0301	0302	1	1		0				0	0		0	0			0	0
106	16.4	Male	White	Non-Hispanic	1	286	403	0.019	0.952	0401	0301	0302	1302	0102	0609	0	0		0				0	0		0	0			0	0
108	4.7	Female	White	Non-Hispanic	2	411	53	0.013	0.183	0301	0501	0201	1302	0102	0604	0	0		0				0	0		0	0			0	0
110	7.1	Male	White	Non-Hispanic	0	2	358	0	0.145	0101	0101	0501	0401	0301	0302	0	0		0				0	0		0	0			0	0
111	4.8	Female	White	Non-Hispanic	1	18	2	0.024	0.001	0404	0301	0302	0404	0301	0302	0	0		0				0	0		0	0			0	0
112	8.8	Female	White	Non-Hispanic	0	130	0	0.011	0.184	0301	0501	0201	1501	0102	0602	0	0		0				0	0		0	0			0	0
113	13.7	Male	White	Non-Hispanic	3	80	133	0.015	0.761	0101	0101	0501	0401	0301	0302	0	0		0				0	0		0	0			0	0
115	14.9	Male	White	Non-Hispanic	0	771	254	0.003	0.479	1305	0505	0301	1302	0102	0604	0	0		0				0	0		0	0			0	0
118	9.7	Female	White	Non-Hispanic	5	98	53	0.011	0.202	0301	0501	0201	1601	0102	0502	0	0		0				0	0		0	0			0	0
119	17.4	Female	White	Non-Hispanic	2	122	3	0.002	0.044	0101	0101	0501	0402	0301	0302	0	0		0				0	0		0	0			0	0
121	29.4	Male	White	Non-Hispanic	2	475	565	0.336	0.119	0401	0301	0302	0401	0301	0302	0	0		0				0	0		0	0			0	0
122	14.3	Female	White	Non-Hispanic	1	762	4	0.002	0	0301	0501	0201	0404	0301	0302	1	1		0				0	0		0	0			0	0
129	9.5	Female	White	Hispanic	3	24	319	0.019	0.175	0407	0301	0302	1301	0301	0303	0	0		0				0	0		0	0			0	0
139	19.2	Female	White	Non-Hispanic	1	0	0	0	0.016	0301	0501	0201	1302	0102	0604	0	0		0				0	0		0	0			0	0
168	17.7	Male	White	Non-Hispanic	4	58	274	0.005	0.234	0101	0101	0501	0402	0301	0302	0	0		0				0	0		0	0			0	0
170	17.9	Male	White	Non-Hispanic	1	644	20	0.004	0.078	0404	0301	0302	0404	0301	0302	0	0		0				0	0		0	0			0	0
179	12.8	Male	White	Non-Hispanic	2	265	290	0.001	0.138	0101	0101	0501	0801	0301	0302	0	0		0				0	0		0	0			0	0
184	6.5	Male	White	Non-Hispanic	5	0	37	0.001	0.021	0301	0501	0201	0301	0501	0201	0	0		0				0	0		0	0			0	0
191	6.4	Male	White	Non-Hispanic	0	446	242	0.095	0.216	0701	0201	0202	1303	0505	0301	0	0		0				0	0		0	0			0	0
194	14.3	Female	Asian	Non-Hispanic	1	72	198	0.015	0.031	0407	0301	0302	1402	0503	0301	1	0		0				1	0		0	0			0	0
197	9.7	Female	White	Non-Hispanic	5	0	464	0	0.003	0301	0501	0201	0401	0301	0302	1	1		0				0	0		0	0			0	0
202	6.3	Female	White	Non-Hispanic	4	129	393	0.025	0.12	0401	0301	0302	1103	0505	0301	1	0		0				1	0		0	0			0	0
206	8.9	Male	White	Non-Hispanic	4	51	0	0.001	0.061	0101	0101	0501	0401	0301	0302	1	0		0				1	0		0	0			0	0
207	17.3	Female	White	Non-Hispanic	4	785	378	0.015	0.71	0401	0301	0302	0701	0201	0202	2	1		0				1	0		0	0			0	0
228	13.4	Male	White	Non-Hispanic	50	635	1	0.008	0.159	0301	0501	0201	0401	0301	0302	2	0		0				1	0		0	0			0	1
231	10.6	Female	Asian	Non-Hispanic	17	218	94	0.008	0	0301	0501	0201	0301	0501	0201	1	0		0				1	0		0	0			0	0
232	10.8	Male	White	Non-Hispanic	14	98	228	0.007	0.021	0301	0501	0201	1101	0501	0301	0	0		0				0	0		0	0			0	0
233	4.6	Male	White	Non-Hispanic	13	0	312	0.41	0.398	0405	0301	0302	1301	0103	0603	0	0		0				0	0		0	0			0	0
242	12.6	Male	White	Non-Hispanic	10	113	334	0.142	0.448	0301	0501	0201	0405	0303	0302	0	0		0				0	0		0	0			0	0
243	15.9	Male	White	Non-Hispanic	8	184	69	0.006	0.009	0301	0501	0201	0401	0303	0302	0	0		0				0	0		0	0			0	0
244	5.7	Male	White	Non-Hispanic	13	25	285	0.055	0.157	0301	0501	0201	0401	0303	0302	0	0		0				0	0		0	0			0	0
245	9.5	Male	White	Non-Hispanic	0	9	322	0.004	0.768	0401	0301	0302	0401	0301	0302	0	0		0				0	0		0	0			0	0
246	8.5	Male	White	Non-Hispanic	1	4	331	0.021	0.312	0101	0101	0501	0405	0301	0302	0	0		0				0	0		0	0			0	0
247	12.9	Female	Not reported	Not reported	0	264	315	0.035	0.783	0407	0301	0302	1302	0102	0604	0	0		0				0	0		0	0			0	0
248	3.6	Male	White	Non-Hispanic	1	12	79	0	0.008	0301	0501	0201	0405	0303	0302	0	0		0				0	0		0	0			0	0
250	12.8	Male	White	Non-Hispanic	0	1	86	0	0.03	0301	0501	0201	0404	0301	0302	0	0		0				0	0		0	0			0	0
253	13.6	Female	White	Hispanic	0	54	266	0.001	0.001	0405	0301	0302	0802	0401	0402	1	2		0				0	0		0	0			0	0
254	14.3	Male	White	Non-Hispanic	17	0	0	0.002	0	0103	0101	0501	0401	0301	0302	0	0		0				0	0		0	0			0	0
255	12.3	Female	White	Non-Hispanic	0	39	179	0.001	0.236	0301	0501	0201	0401	0301	0302	1	0		0				0	0		1	0			0	0
256	16.1	Male	White	Non-Hispanic	0	84	217	0	0.187	0101	0101	0501	0401	0301	0302	0	0		0				0	0		0	0			0	0
257	15.2	Male	White	Non-Hispanic	0	0	0	0.012	0	0301	0501	0201	1301	0103	0603	1	0		0				1	0		0	0			0	0
258	9.2	Male	White	Hispanic	0	0	0	0.046	0.006	0301	0501	0201	0401	0301	0302	0	0		0				0	0		0	0			0	0
259	12.4	Male	White	Non-Hispanic	0	0	0	0.007	0.002	0301	0501	0201	0405	0303	0302	0	0		0				0	0		0	0			0	0
260	16.4	Female	White	Non-Hispanic	0	17	195	0	0.359	0404	0301	0302	1302	0102	0604	0	0		0				0	0		0	0			0	0
261	15	Male	White	Non-Hispanic	14	662	20	0.001	0.002	0301	0501	0201	0404	0301	0302	1	1		0				0	0		0	0			0	0
262	17	Female	White	Non-Hispanic	0	243	412	0.003	0.303	0301	0501	0201	0401	0301	0302	2	1		0				1	0		0	0			0	0
263	13.5	Male	White	Non-Hispanic	0	23	118	0.017	0.329	0401	0301	0302	1501	0102	0602	1	0		0				0	1		0	0			0	0
265	9.3	Male	White	Non-Hispanic	55	27	237	0.011	0.073	0301	0501	0201	0405	0303	0201	0	0		0				0	0		0	0			0	0
267	6.7	Female	White	Non-Hispanic	0	889	359	0.015	0.021	0301	0501	0201	0301	0501	0201	0	0		0				0	0		0	0			0	0
268	5.1	Male	Asian	Non-Hispanic	0	4	555	0.176	0.244	0401	0301	0302	1404	0101	0503	1	0		0				1	0		0	0			0	0
269	13.3	Male	White	Non-Hispanic	13	587	357	0.011	0.453	0101	0101	0501	1102	0505	0319	0	0		0				0	0		0	0			0	0
270	7.7	Female	White	Non-Hispanic	6	60	256	0.012	0.004	0301	0501	0201	0301	0501	0201	0	0		0				0	0		0	0			0	0
271	9.8	Male	White	Non-Hispanic	1	16	1	0.001	0.002	0301	0501	0201	0301	0501	0201	0	0		0				0	0		0	0			0	0
272	14.8	Male	White	Non-Hispanic	0	25	36	0.003	0.002	1001	0101	0501	0301	0501	0201	0	0		0				0	0		0	0			0	0
273	12.5	Male	White	Non-Hispanic	0	658	324	0.104	0.028	0401	0303	0301	0405	0303	0401	0	0		0				0	0		0	0			0	0
274	13.4	Male	White	Non-Hispanic	0	120	245	0.043	0.234	0101	0101	0501	1301	0103	0603	0	0		0				0	0		0	0			0	0
275	13	Male	White	Non-Hispanic	0	7	2	0.011	0.017	0401	0301	0302	0401	0301	0301	1	1		0				0	0		0	0			0	0
277	12.3	Male	White	Non-Hispanic	2	53	144	0.016	0.097	0401	0301	0302	1501	0102	0602	1	0		0				0	0		0	1			0	0
282	8.4	Male	White	Non-Hispanic	15	699	317	0.09	0.26	0301	0501	0201	0401	0301	0302	0	0		0				0	0		0	0			0	0
283	6.1	Female	White	Non-Hispanic	12	768	143	0.298	0.536	0301	0501	0201	0410	0303	0402	0	0		0				0	0		0	0			0	0
284	9.8	Male	White	Hispanic	9	1002	254	0.017	0.21	0301	0501	0201	0402	0301	0302	0	0		0				0	0		0	0			0	0
285	9.5	Female	White	Non-Hispanic	34	616	500	0	0.059	0401	0301	0302	1502	0103	0601	1	0		0				1	0		0	0			0	0
286	10.2	Female	White	Non-Hispanic	0	11	220	0.04	0.28	0701	0301	0202	1302	0102	0604	0	0		0				0	0		0	0			0	0
287	4.2	Male	White	Non-Hispanic	12	38	184	0.161	0	0301	0501	0201	0701	0201	0202	0	0		0				0	0		0	0			0	0
288	13.7	Male	White	Non-Hispanic	3	229	147	0.002	0.001	0401	0303	0301	0401	0303	0301	1	1		0				0	0		0	0			0	0
289	10.4	Female	White	Non-Hispanic	0	648	368	0.206	0.017	0301	0501	0201	0401	0301	0302	1	0		0				0	1		0	0			0	0
291	15.7	Male	White	Non-Hispanic	0	303	294	0	0	0404	0301	0302	0404	0301	0302	0	0		0				0	0		0	0			0	0
297	17.8	Female	White	Non-Hispanic	3	750	0	0	0.652	0301	0501	0201	0404	0301	0302	0	0		0				0	0		0	0			0	0
310	11.3	Male	White	Non-Hispanic	4	79	146	0.012	0.053	0301	0501	0201	0401	0301	0302	0	0		0				0	0		0	0			0	0
313	10.1	Male	White	Hispanic	5	7	0	0.02	0.016	0407	0301	0302	1302	0102	0604	0	0		0				0	0		0	0			0	0
315	12.9	Female	White	Non-Hispanic	12	19	457	0	0.023	0404	0301	0302	1104	0505	0301	2	1		0				1	0		0	0			0	0
319	16.8	Male	Black	Non-Hispanic	14	38	24	0.005	0.004	0301	0501	0201	0404	0301	0302	0	0		0				0	0		0	0			0	0
325	11.5	Female	White	Hispanic	2	402	313	0.052	0.007	0301	0501	0201	0401	0303	0302	1	0		0				0	0		0	0			0	1
331	15	Male	White	Hispanic	2	0	0	0	0.005	0701	0201	0202	0802	0401	0402	0	0		0				0	0		0	0			0	0
332	8.1	Female	White	Non-Hispanic	3	124	1	0.001	0.001	0301	0501	0201	0301	0501	0201	1	0		1				0	0		0	0			0	0
336	9.1	Male	White	Non-Hispanic	4	6	371	0.029	0.14	0301	0501	0201	0901	0302	0303	0	0		0				0	0		0	0			0	0
337	17.1	Male	White	Non-Hispanic	1	540	465	0.073	0.012	0401	0303	0301	0401	0303	0302	0	0		0				0	0		0	0			0	0
340	11.6	Female	White	Hispanic	2	150	172	0.011	0.043	0410	0301	0302	0701	0201	0202	0	0		0				0	0		0	0			0	0
344	17.2	Male	White	Non-Hispanic	3	69	677	0	0.151	0301	0501	0201	0405	0303	0302	0	0		0				0	0		0	0			0	0
347	17.2	Female	White	Non-Hispanic	5	416	203	0.008	0.05	0301	0501	0201	0407	0303	0301	0	0		0				0	0		0	0			0	0
348	15.9	Male	White	Non-Hispanic	1	28	296	0.006	0.208	0401	0301	0302	0401	0301	0302	0	0		0				0	0		0	0			0	0
351	8	Female	White	Non-Hispanic	1	114	213	0.15	0.804	0101	0101	0501	0301	0501	0201	0	0		0				0	0		0	0			0	0
352	14	Female	White	Non-Hispanic	8	847	377	0.046	0.097	0401	0303	0301	1101	0505	0301	0	0		0				0	0		0	0			0	0
354	12	Female	White	Hispanic	1	38	261	0.004	0.017	0301	0501	0201	0401	0303	0302	1	0		0				1	0		0	0			0	0
357	8.4	Female	White	Non-Hispanic	6	1	35	0.002	0	0101	0101	0501	0101	0101	0501	0	0		0				0	0		0	0			0	0
362	15.4	Female	White	Non-Hispanic	1	67	207	0.005	0.061	0101	0101	0501	0901	0301	0303	2	0		0				1	0		1	0			0	0
363	10.9	Male	White	Non-Hispanic	1	264	93	0	0.629	0301	0501	0201	0401	0301	0302	0	0		0				0	0		0	0			0	0
364	8.2	Female	White	Non-Hispanic	16	80	278	0.03	0.581	0301	0501	0201	0402	0301	0302	0	0		0				0	0		0	0			0	0
370	12.3	Female	White	Hispanic	5	35	235	0.015	0.231	0404	0301	0302	0405	0301	0302	0	0		0				0	0		0	0			0	0
371	18	Female	White	Hispanic	3	126	262	0	0.403	0404	0301	0302	0405	0301	0302	0	0		0				0	0		0	0			0	0
372	11.6	Male	White	Non-Hispanic	1	30	71	0.019	0	0401	0301	0302	0901	0301	0303	1	0		0				1	0		0	0			0	0
374	11.6	Female	White	Non-Hispanic	5	33	460	0.005	0.625	0301	0501	0201	0701	0201	0202	0	0		0				0	0		0	0			0	0
375	12.3	Male	White	Non-Hispanic	2	82	482	0.013	0.686	0401	0301	0302	0901	0301	0303	2	0		0				1	0		0	0			1	0
376	14.7	Female	White	Non-Hispanic	4	238	0	0	0	0301	0501	0201	0401	0303	0302	0	0		0				0	0		0	0			0	0
377	14.6	Male	White	Non-Hispanic	2	9	15	0	0.047	0101	0101	0501	1302	0102	0604	0	0		0				0	0		0	0			0	0
378	15.8	Male	White	Non-Hispanic	3	757	342	0.096	0.772	0404	0301	0302	1501	0102	0602	0	0		0				0	0		0	0			0	0
381	10.6	Male	Hispanic	Hispanic	1	0	0	0.003	0.228	0405	0301	0302	0802	0401	0402	0	0		0				0	0		0	0			0	0
382	11.6	Male	Black	Non-Hispanic	55	168	381	0.011	0.021	0405	0301	0302	1404	0101	0503	0	0		0				0	0		0	0			0	0
383	10.8	Female	White	Non-Hispanic	2	68	0	0	0.458	0301	0501	0201	1302	0102	0604	0	0		0				0	0		0	0			0	0
384	10.9	Male	White	Non-Hispanic	3	613	348	0.031	0.208	0301	0501	0201	0701	0201	0202	0	0		0				0	0		0	0			0	0
386	10.1	Female	White	Non-Hispanic	3	279	271	0.096	0	0401	0301	0302	1602	0505	0301	0	0		0				0	0		0	0			0	0
397	9	Male	White	Non-Hispanic	37	14	324	0.089	0.495	0401	0301	0302	0402	0301	0301	0	0		0				0	0		0	0			0	0
